# Supplementary material for: Dynamic Modelling and Control Strategy Analysis of a Lower-Limb Exoskeleton
Source: Sensors (Basel). 2026 Mar 29;26(7):2124. doi: 10.3390/s26072124 (PMC13074935; doi:10.3390/s26072124)
Supplement: Supplementary file 1 [file sensors-26-02124-s001.zip]

Archive with 3 entries (3 files):
- Code S1-lowerLimbKinematics.m
- Code S2-lowerLimbDynamics.m
- Code S3-run_analysis.m
