# Supplementary material for: Dynamic Modelling and Control Strategy Analysis of a Lower-Limb Exoskeleton
Source: Sensors (Basel). 2026 Mar 29;26(7):2124. doi: 10.3390/s26072124 (PMC13074935; doi:10.3390/s26072124)
Supplement: Supplementary file 1 [file sensors-26-02124-s001.zip › Code S1-lowerLimbKinematics.m]

function [T_W_body, T_W_Lhip, T_W_Lknee, T_W_Lankle, T_W_Rhip, T_W_Rknee, T_W_Rankle, joint_positions] = ...
    lowerLimbKinematics(sym_vars)
    
    x0 = sym_vars.x0;
    y0 = sym_vars.y0;
    theta1 = sym_vars.theta1;
    theta2 = sym_vars.theta2;
    theta3 = sym_vars.theta3;
    theta4 = sym_vars.theta4;
    theta5 = sym_vars.theta5;
    theta6 = sym_vars.theta6;
    theta7 = sym_vars.theta7;
    L_body = sym_vars.L_body;
    L_T = sym_vars.L_T;
    L_S = sym_vars.L_S;
    L_F = sym_vars.L_F;
    R_T = sym_vars.R_T;
    R_S = sym_vars.R_S;
    R_F = sym_vars.R_F;
    
    function T = modifiedDH(a, alpha, d, theta)
        
        T = [cos(theta),            -sin(theta),           0,             a;
             sin(theta)*cos(alpha),  cos(theta)*cos(alpha), -sin(alpha),  -sin(alpha)*d;
             sin(theta)*sin(alpha),  cos(theta)*sin(alpha),  cos(alpha),   cos(alpha)*d;
             0,                      0,                      0,             1];
    end
    

    T_W0 = [1, 0, 0, x0;
            0, 1, 0, y0;
            0, 0, 1, 0;
            0, 0, 0, 1];
    

    T_0_body = modifiedDH(0, 0, 0, theta1);
    T_W_body = T_W0 * T_0_body;
    

    trunk_end_local = [L_body; 0; 0; 1];
    trunk_end_world = T_W_body * trunk_end_local;
    
    T_0_Lhip = modifiedDH(0, 0, 0, theta2);
    T_W_Lhip = T_W0 * T_0_Lhip;
    
    T_Lhip_Lknee = modifiedDH(L_T, 0, 0, theta3);
    T_W_Lknee = T_W_Lhip * T_Lhip_Lknee;
    
    T_Lknee_Lankle = modifiedDH(L_S, 0, 0, theta4);
    T_W_Lankle = T_W_Lknee * T_Lknee_Lankle;
    
    foot_toe_local = [L_F; 0; 0; 1];
    left_toe_world = T_W_Lankle * foot_toe_local;
    
    T_0_Rhip = modifiedDH(0, 0, 0, theta5);
    T_W_Rhip = T_W0 * T_0_Rhip;
    
    T_Rhip_Rknee = modifiedDH(R_T, 0, 0, theta6);
    T_W_Rknee = T_W_Rhip * T_Rhip_Rknee;
    
    T_Rknee_Rankle = modifiedDH(R_S, 0, 0, theta7);
    T_W_Rankle = T_W_Rknee * T_Rknee_Rankle;
    
    right_toe_world = T_W_Rankle * foot_toe_local;
    
    joint_positions.pelvis = [x0; y0];
    joint_positions.trunk_end = trunk_end_world(1:2);
    joint_positions.left_hip = T_W_Lhip(1:2, 4);
    joint_positions.left_knee = T_W_Lknee(1:2, 4);
    joint_positions.left_ankle = T_W_Lankle(1:2, 4);
    joint_positions.left_toe = left_toe_world(1:2);
    joint_positions.right_hip = T_W_Rhip(1:2, 4);
    joint_positions.right_knee = T_W_Rknee(1:2, 4);
    joint_positions.right_ankle = T_W_Rankle(1:2, 4);
    joint_positions.right_toe = right_toe_world(1:2);
end
