# Supplementary material for: Dynamic Modelling and Control Strategy Analysis of a Lower-Limb Exoskeleton
Source: Sensors (Basel). 2026 Mar 29;26(7):2124. doi: 10.3390/s26072124 (PMC13074935; doi:10.3390/s26072124)
Supplement: Supplementary file 1 [file sensors-26-02124-s001.zip › Code S2-lowerLimbDynamics.m]

function [M, V, G] = lowerLimbDynamics(sym_vars)
    x0 = sym_vars.x0;
    y0 = sym_vars.y0;
    theta1 = sym_vars.theta1;
    theta2 = sym_vars.theta2;
    theta3 = sym_vars.theta3;
    theta4 = sym_vars.theta4;
    theta5 = sym_vars.theta5;
    theta6 = sym_vars.theta6;
    theta7 = sym_vars.theta7;

    L_body = sym_vars.L_body;
    L_T = sym_vars.L_T; L_S = sym_vars.L_S; L_F = sym_vars.L_F;
    R_T = sym_vars.R_T; R_S = sym_vars.R_S; R_F = sym_vars.R_F;
    
    m_body = sym_vars.m_body;
    m_LT = sym_vars.m_LT;
    m_LS = sym_vars.m_LS;
    m_LF = sym_vars.m_LF;
    m_RT = sym_vars.m_RT;
    m_RS = sym_vars.m_RS;
    m_RF = sym_vars.m_RF;
    
    g = sym_vars.g;
    
    dx0 = sym_vars.dx0;
    dy0 = sym_vars.dy0;
    dtheta1 = sym_vars.dtheta1;
    dtheta2 = sym_vars.dtheta2;
    dtheta3 = sym_vars.dtheta3;
    dtheta4 = sym_vars.dtheta4;
    dtheta5 = sym_vars.dtheta5;
    dtheta6 = sym_vars.dtheta6;
    dtheta7 = sym_vars.dtheta7;
    
    [T_W_body, T_W_Lhip, T_W_Lknee, T_W_Lankle, T_W_Rhip, T_W_Rknee, T_W_Rankle] = ...
        lowerLimbKinematics_new(sym_vars);

    q = [theta1; theta2; theta3; theta4; theta5; theta6; theta7; x0; y0];
    dq = [dtheta1; dtheta2; dtheta3; dtheta4; dtheta5; dtheta6; dtheta7; dx0; dy0];
    n = length(q);

    r_body_W = T_W_body * [L_body/2; 0; 0; 1];
    r_LT_W = T_W_Lhip * [L_T/2; 0; 0; 1];
    r_LS_W = T_W_Lknee * [L_S/2; 0; 0; 1];
    r_LF_W = T_W_Lankle * [L_F/2; 0; 0; 1];
    r_RT_W = T_W_Rhip * [R_T/2; 0; 0; 1];
    r_RS_W = T_W_Rknee * [R_S/2; 0; 0; 1];
    r_RF_W = T_W_Rankle * [R_F/2; 0; 0; 1];
    
    I_body = (1/12) * m_body * L_body^2;
    I_LT = (1/12) * m_LT * L_T^2;
    I_LS = (1/12) * m_LS * L_S^2;
    I_LF = (1/12) * m_LF * L_F^2;
    I_RT = (1/12) * m_RT * R_T^2;
    I_RS = (1/12) * m_RS * R_S^2;
    I_RF = (1/12) * m_RF * R_F^2;
    
    M = sym(zeros(n, n));

    links = {'body', 'LT', 'LS', 'LF', 'RT', 'RS', 'RF'};
    masses = [m_body, m_LT, m_LS, m_LF, m_RT, m_RS, m_RF];
    inertias = [I_body, I_LT, I_LS, I_LF, I_RT, I_RS, I_RF];
    positions = {r_body_W, r_LT_W, r_LS_W, r_LF_W, r_RT_W, r_RS_W, r_RF_W};
    
    for i = 1:length(links)
        fprintf('  处理体节 %d/%d: %s\n', i, length(links), links{i});
        
        J_v = jacobian(positions{i}(1:2), q);

        switch links{i}
            case 'body'
                J_omega = [1, 0, 0, 0, 0, 0, 0, 0, 0];
            case 'LT'
                J_omega = [0, 1, 0, 0, 0, 0, 0, 0, 0];
            case 'LS'
                J_omega = [0, 1, 1, 0, 0, 0, 0, 0, 0];
            case 'LF'
                J_omega = [0, 1, 1, 1, 0, 0, 0, 0, 0];
            case 'RT'
                J_omega = [0, 0, 0, 0, 1, 0, 0, 0, 0];
            case 'RS'
                J_omega = [0, 0, 0, 0, 1, 1, 0, 0, 0];
            case 'RF'
                J_omega = [0, 0, 0, 0, 1, 1, 1, 0, 0];
        end
        
        M = M + masses(i) * (J_v.' * J_v) + inertias(i) * (J_omega.' * J_omega);
    end
    
    M = simplify(M);

    U = m_body * g * r_body_W(2) + ...
        m_LT * g * r_LT_W(2) + ...
        m_LS * g * r_LS_W(2) + ...
        m_LF * g * r_LF_W(2) + ...
        m_RT * g * r_RT_W(2) + ...
        m_RS * g * r_RS_W(2) + ...
        m_RF * g * r_RF_W(2);
    
    U = simplify(U);
    
    %% 计算科氏力和离心力矢量 V (也称为C)
    fprintf('开始计算科氏力/离心力矢量...\n');
    V = sym(zeros(n, 1));
    
    for i = 1:n
        if mod(i, 3) == 1
            fprintf('  计算 V 的第 %d-%d 个分量...\n', i, min(i+2, n));
        end
        for j = 1:n
            for k = 1:n
                c_ijk = 0.5 * (diff(M(i,j), q(k)) + ...
                               diff(M(i,k), q(j)) - ...
                               diff(M(j,k), q(i)));
                V(i) = V(i) + c_ijk * dq(j) * dq(k);
            end
        end
    end
    
    fprintf('科氏力矢量计算完成，开始简化...\n');
    V = simplify(V);
    fprintf('科氏力矢量简化完成\n');
    
    %% 计算重力矢量 G
    fprintf('开始计算重力矢量...\n');
    G = sym(zeros(n, 1));
    
    for i = 1:n
        G(i) = diff(U, q(i));
    end
    
    G = simplify(G);
    fprintf('重力矢量计算完成\n');
    
    fprintf('========== 动力学参数计算完成 ==========\n');
    fprintf('质量矩阵维度: %dx%d\n', size(M));
    fprintf('科氏力矢量维度: %dx%d\n', size(V));
    fprintf('重力矢量维度: %dx%d\n', size(G));

    M_diff = simplify(M - M.');
    if isequal(M_diff, sym(zeros(size(M))))
        fprintf('✓ 质量矩阵对称性检查通过\n');
    else
        fprintf('⚠ 质量矩阵可能不完全对称（需要进一步简化）\n');
    end
end
