# Supplementary material for: Dynamic Modelling and Control Strategy Analysis of a Lower-Limb Exoskeleton
Source: Sensors (Basel). 2026 Mar 29;26(7):2124. doi: 10.3390/s26072124 (PMC13074935; doi:10.3390/s26072124)
Supplement: Supplementary file 1 [file sensors-26-02124-s001.zip › Code S3-run_analysis.m]

clear; clc;


outputDir = 'results';
if ~exist(outputDir, 'dir')
    mkdir(outputDir);
    fprintf('✓ 已创建结果目录: %s\n\n', outputDir);
end

fprintf('========== 定义符号变量 ==========\n');
sym_vars = struct();

sym_vars.x0 = sym('x0', 'real');
sym_vars.y0 = sym('y0', 'real');
sym_vars.theta1 = sym('theta1', 'real');  
sym_vars.theta2 = sym('theta2', 'real');  
sym_vars.theta3 = sym('theta3', 'real');  
sym_vars.theta4 = sym('theta4', 'real');  
sym_vars.theta5 = sym('theta5', 'real');  
sym_vars.theta6 = sym('theta6', 'real'); 
sym_vars.theta7 = sym('theta7', 'real');  

sym_vars.L_body = sym('L_body', 'real');  
sym_vars.L_T = sym('L_T', 'real');        
sym_vars.L_S = sym('L_S', 'real');        
sym_vars.L_F = sym('L_F', 'real');        
sym_vars.R_T = sym('R_T', 'real');        
sym_vars.R_S = sym('R_S', 'real');        
sym_vars.R_F = sym('R_F', 'real');        

sym_vars.m_body = sym('m_body', 'real');
sym_vars.m_LT = sym('m_LT', 'real');
sym_vars.m_LS = sym('m_LS', 'real');
sym_vars.m_LF = sym('m_LF', 'real');
sym_vars.m_RT = sym('m_RT', 'real');
sym_vars.m_RS = sym('m_RS', 'real');
sym_vars.m_RF = sym('m_RF', 'real');

sym_vars.g = sym('g', 'real');

sym_vars.dx0 = sym('dx0', 'real');
sym_vars.dy0 = sym('dy0', 'real');
sym_vars.dtheta1 = sym('dtheta1', 'real');
sym_vars.dtheta2 = sym('dtheta2', 'real');
sym_vars.dtheta3 = sym('dtheta3', 'real');
sym_vars.dtheta4 = sym('dtheta4', 'real');
sym_vars.dtheta5 = sym('dtheta5', 'real');
sym_vars.dtheta6 = sym('dtheta6', 'real');
sym_vars.dtheta7 = sym('dtheta7', 'real');

sym_vars.d2x0 = sym('d2x0', 'real');
sym_vars.d2y0 = sym('d2y0', 'real');
sym_vars.d2theta1 = sym('d2theta1', 'real');
sym_vars.d2theta2 = sym('d2theta2', 'real');
sym_vars.d2theta3 = sym('d2theta3', 'real');
sym_vars.d2theta4 = sym('d2theta4', 'real');
sym_vars.d2theta5 = sym('d2theta5', 'real');
sym_vars.d2theta6 = sym('d2theta6', 'real');
sym_vars.d2theta7 = sym('d2theta7', 'real');

fprintf('✓ 符号变量定义完成\n');
fprintf('  - 广义坐标: 9个 (θ1~θ7, x0, y0)\n');
fprintf('  - 体节数量: 7个 (躯干+左右大腿+左右小腿+左右足)\n\n');

fprintf('========== 计算运动学 ==========\n');
tic;
try
    [T_W_body, T_W_Lhip, T_W_Lknee, T_W_Lankle, ...
     T_W_Rhip, T_W_Rknee, T_W_Rankle, joint_positions] = ...
        lowerLimbKinematics_new(sym_vars);
    t_kinematics = toc;
    fprintf('✓ 运动学计算成功 (耗时: %.2f 秒)\n', t_kinematics);
    fprintf('  - 计算了 7 个齐次变换矩阵\n');
    fprintf('  - 提取了关节位置信息\n\n');
    kinematics_success = true;
catch ME
    t_kinematics = toc;
    fprintf('✗ 运动学计算失败 (耗时: %.2f 秒)\n', t_kinematics);
    fprintf('  错误信息: %s\n\n', ME.message);
    kinematics_success = false;
end

fprintf('========== 计算动力学 ==========\n');
fprintf('正在计算质量矩阵M、科氏力矢量V、重力矢量G...\n');
fprintf('（这可能需要几分钟时间，请耐心等待）\n\n');

tic;
try
    [M, V, G] = lowerLimbDynamics_new(sym_vars);
    t_dynamics = toc;
    fprintf('\n✓ 动力学计算成功 (耗时: %.2f 秒)\n\n', t_dynamics);
    dynamics_success = true;
catch ME
    t_dynamics = toc;
    fprintf('\n✗ 动力学计算失败 (耗时: %.2f 秒)\n', t_dynamics);
    fprintf('错误信息: %s\n', ME.message);
    fprintf('错误堆栈:\n');
    for k = 1:length(ME.stack)
        fprintf('  文件: %s\n', ME.stack(k).file);
        fprintf('  函数: %s, 行: %d\n', ME.stack(k).name, ME.stack(k).line);
    end
    dynamics_success = false;
    fprintf('\n');
end

fprintf('========== 保存计算结果 ==========\n');
outputFile = fullfile(outputDir, 'dynamics_results.mat');

if kinematics_success && dynamics_success
    save(outputFile, ...
        'T_W_body', 'T_W_Lhip', 'T_W_Lknee', 'T_W_Lankle', ...
        'T_W_Rhip', 'T_W_Rknee', 'T_W_Rankle', 'joint_positions', ...
        'M', 'V', 'G', 'sym_vars', '-v7.3');
    fprintf('✓ 完整结果已保存至: %s\n', outputFile);
elseif dynamics_success
    save(outputFile, 'M', 'V', 'G', 'sym_vars', '-v7.3');
    fprintf('✓ 动力学结果已保存至: %s\n', outputFile);
elseif kinematics_success
    save(outputFile, ...
        'T_W_body', 'T_W_Lhip', 'T_W_Lknee', 'T_W_Lankle', ...
        'T_W_Rhip', 'T_W_Rknee', 'T_W_Rankle', 'joint_positions', ...
        'sym_vars', '-v7.3');
    fprintf('✓ 运动学结果已保存至: %s\n', outputFile);
end

% 6. 在工作区显示结果概要
fprintf('\n========== 计算结果概要 ==========\n');

if kinematics_success
    fprintf('\n【运动学结果】\n');
    fprintf('  ✓ 齐次变换矩阵 (7个):\n');
    fprintf('    - T_W_body:   躯干相对世界坐标系\n');
    fprintf('    - T_W_Lhip:   左髋相对世界坐标系\n');
    fprintf('    - T_W_Lknee:  左膝相对世界坐标系\n');
    fprintf('    - T_W_Lankle: 左踝相对世界坐标系\n');
    fprintf('    - T_W_Rhip:   右髋相对世界坐标系\n');
    fprintf('    - T_W_Rknee:  右膝相对世界坐标系\n');
    fprintf('    - T_W_Rankle: 右踝相对世界坐标系\n');
    fprintf('  ✓ 关节位置: joint_positions (结构体)\n');
end

if dynamics_success
    fprintf('\n【动力学结果】\n');
    fprintf('  ✓ 质量矩阵 M: %dx%d 对称矩阵\n', size(M, 1), size(M, 2));
    fprintf('  ✓ 科氏力/离心力矢量 V: %dx%d 列向量\n', size(V, 1), size(V, 2));
    fprintf('  ✓ 重力矢量 G: %dx%d 列向量\n', size(G, 1), size(G, 2));
    
    fprintf('\n  质量矩阵特性:\n');
    M_diff = simplify(M - M.');
    if isequal(M_diff, sym(zeros(size(M))))
        fprintf('    - 对称性: ✓ 完全对称\n');
    else
        fprintf('    - 对称性: 部分对称（可能需要进一步简化）\n');
    end
    
    M_nonzero = nnz(M ~= sym(0));
    V_nonzero = nnz(V ~= sym(0));
    G_nonzero = nnz(G ~= sym(0));
    fprintf('    - 非零元素: %d / %d\n', M_nonzero, numel(M));
    fprintf('  科氏力矢量非零元素: %d / %d\n', V_nonzero, numel(V));
    fprintf('  重力矢量非零元素: %d / %d\n', G_nonzero, numel(G));
end

if kinematics_success && dynamics_success
    fprintf('  总耗时: %.2f 秒\n', t_kinematics + t_dynamics);
end
fprintf('========================================\n');
